# Supplementary material for: The epidemic of Q fever in 2018 to 2019 in Zhuhai city of China determined by metagenomic next-generation sequencing
Source: PLoS Negl Trop Dis. 2021 Jul 15;15(7):e0009520. doi: 10.1371/journal.pntd.0009520 (PMC8282036; doi:10.1371/journal.pntd.0009520)
Supplement: S1 Table — (XLSX) [file pntd.0009520.s002.xlsx]

## Sheet: Sheet1
Patient	In-patient date	Out-patient date	Occupation	Sex	Age	White cell count (109/L)	Blood platelet count (109/L)	Procalcitonin (ng/ml)	C-reactive protein (mg/L)	ESR (mm/h)	ALT (U/L)	AST (U/L)	CK (U/L)	CK-MB (U/L)	Creatinine (μmmol/L)	Liver ultrasonography image	Average CT of qPCR (acute)	Average CT of qPCR (Convalescent)	Average CT of qPCR (healthy people)
patient 1	2018-12-31	2019-01-10	unemployed	male	42	8.75	164	10.43	149	16	2	14	31	3	605	Normal liver	27.6569	35.25	35.68
patient 2	2019-01-01	2019-01-10	others	male	35	8	118	1.43	185.6	26	221	145	1057	17	86	Undetected	26.7189	33.64	34.46
patient 3	2018-12-31	2019-01-15	police	male	45	8.36	432	0.16	2	20	31	27	338	7	62	Fatty liver	26.3584	34.88	34.86
patient 4	2018-12-31	2019-01-05	driver	male	57	6.39	105	0.71	111.87	16	160	118	212	5	75	Fatty liver	26.1472	33.41
patient 5	2018-12-31	2019-01-05	driver	male	47	5.24	142	0.77	123.39	29	128	136	214	13	81	Fatty liver	27.4872	36.19
patient 6	2019-01-06	2019-01-12	retiree	male	53	6.7	177	0.42	122.29	69	163	123	50	11	62	Hepatomegaly	25.5674	34.86
patient 7	2019-01-03	2019-01-10	catering staff	male	43	7.22	193	1.03	27.16	37	50	32	876	15	80	Fatty liver	27.1197	33.41
patient 8	2019-01-07	2019-01-14	farmer	male	52	5.75	140	1.68	84.7	25	178	152	74	9	85	Hepatic cyst	26.5981	33.48
patient 9	2019-01-07	2019-01-14	civil servant	male	40	5.64	194	0.8	18.93	5	60	43	88	7	75	The slightly dense echo in liver parenchyma	26.7718	33.99
patient 10	2019-01-07	2019-01-10	technician	male	51	5	156	1.71	108.69	25	181	138	112	6	79	Hepatomegaly	27.617	33.6
patient 11	2019-01-10	2019-01-15	others	male	59	5.63	103	2.07	50.08	25	175	9	169	9	87	Normal liver	27.0605	33.56
patient 12	2019-01-13	2019-01-18	security guard	male	43	4.05	130	0.2	59.8	4	66	64	-	-	74	Hepatitis	26.7607	34.82
patient 13	2019-01-11	2019-01-13	others	male	54	6.48	122	1.67	-	26	78	71	213	6	26	Undetected	26.7827	34.75
patient 14	2019-01-13	2019-01-17	others	male	43	4.23	165	0.67	114.48	3	186	127	161	8	113	Normal liver	29.3331
patient 15	2019-01-14	2019-01-18	others	male	30	5.72	119	1.48	-	-	151	178	-	-	77	Normal liver	29.8387
patient 16	2019-01-10	2019-01-18	others	male	52	7.85	186	1.13	110.4	66	107	86	97	2	89	Fatty liver, Hepatic cyst	28.012
patient 17	2019-01-15	2019-01-28	others	male	42	3.89	133	1.19	83.9	-	163	141	25	7	101	Fatty liver	28.7139
patient 18	2019-01-15	2019-01-21	others	male	29	3.58	151	0.67	31	7	55	60	152	6	78	Normal liver	27.248
patient 19	2019-01-14	2019-01-16	freelance	male	37	4.1	214	2.36	81.69	28	81	38	68	6	100	Fatty liver	29.2336
patient 20	2019-01-14	2019-01-18	self-employed people	male	33	4.45	81	1.3	60.9	-	206	237	181	8	76	Normal liver	29.184
patient 21	2019-01-14	2019-01-19	others	male	41	6.55	218	0.26	117.63	28	58	42	65	4	75	Fatty liver	29.4309
patient 22	2019-01-16	2019-01-18	self-employed people	male	40	5.91	194	1.33	90.82	41	118	92	509	18	81	Fatty liver	29.9639
patient 23	2019-01-20	2019-01-30	others	male	46	7.29	180	1.87	137.88	33	152	128	118	9	100	Fatty liver	29.8231
patient 24	2019-01-19	2019-01-24	others	male	57	6.16	183	0.67	49.97	45	213	55	54	13	75	Hepatomegaly,The portal vein widens	30.0689
patient 25	2019-01-18	2019-01-22	others	male	53	5.4	197	0.82	39.16	13	97	89	-	-	80	Normal liver	30.035
patient 26	2019-01-18	2019-01-22	staff member	male	22	3.82	144	0.61	70.6	11	85	81	189	9	92	Fatty liver	30.2227
patient 27	2019-01-19	2019-01-24	others	male	55	5.73	189	3.11	97.7	10	69	53	158	12	82	Undetected	30.105
patient 28	2019-01-26	2019-01-29	others	male	39	7.6	148	1.62	127.2	19	162	70	292	9	90	Undetected	29.4102
patient 29	2019-01-29	2019-02-02	staff member	male	46	3.75	148	0.62	34.1	10	57	58	69	7	89	Hepatic cyst	29.3536
patient 30	2019-01-30	2019-02-02	others	male	27	5.48	150	0.68	17.5	26	91	75	309	8	85	Hepatolithiasis of right lobe	27.8447
patient 31	2019-01-30	2019-02-01	salesman	male	26	5.56	217	0.85	58.4	7	63	51	156	12	84	Fatty liver	29.4949
patient 32	2019-01-29	2019-02-01	others	male	31	4.25	197	1.32	81.02	27	112	75	126	13	104	Undetected	29.9184
patient 33	2019-01-30	2019-02-03	worker	male	35	4.73	177	0.8	63.3	23	77	64	77	6	91	Fatty liver	30.1232
patient 34	2019-01-30	2019-02-03	others	male	49	5.98	140	3.25	121.07	32	216	157	330	9	90	Undetected	30.4356
patient 35	2019-01-30	2019-02-02	others	male	36	3.47	126	<0.1	12.1	3	29	42	231	13	75	Hepatic hemangioma	29.2451
patient 36	2019-01-30	2019-02-02	worker	male	33	3.28	123	0.54	65.1	9	49	72	128	9	70	Normal liver	29.0895
patient 37	2019-02-05	2019-02-13	others	male	45	9.51	269	0.66	20.05	-	155	63	-	-	102	The dense echo in liver parenchyma, hepatomegaly	29.1566
patient 38	2019-02-13	2019-02-15	farmer	male	39	5.19	100	1	47.4	13	117	82	122	15	86	Normal liver	28.8953
patient 39	2019-02-18	2019-02-26	others	male	70	5.56	173	0.22	54.9	52	34	29	-	-	67	Undetected	33.514
patient 40	2019-02-15	2019-02-19	staff member	male	26	5.78	90	0.88	52	12	103	65	212	9	93	Normal liver	33.9036
patient 41	2019-02-15	2019-02-21	others	male	36	6.94	115	1.18	209.8	28	169	241	780	13	107	Hepatic hemangioma
patient 42	2019-02-20	2019-02-23	others	male	26	5.01	143	1.1	23.96	6	133	121	83	10	90	Hepatitis
patient 43	2019-02-24	2019-03-06	retiree	male	59	2.97	133	0.95	60.9	7	251	222	913	14	81	Hepatic cyst
patient 44	2019-02-22	2019-02-27	others	male	27	4.51	119	0.93	14.6	12	68	55	85	12	11	Normal liver
patient 45	2019-02-22	2019-02-28	others	male	44	6.37	143	0.69	112.4	27	76	56	60	6	71	Fatty liver
patient 46	2019-01-31	2019-03-04	others	male	42	10.8	173	5.85	113.3	60	6	41	57	10	57	Normal liver
patient 47	2019-02-28	2019-03-05	freelance	male	54	7.29	187	1.93	117.69	39	148	92	353	11	91	Fatty liver
patient 48	2019-03-01	2019-03-19	others	male	48	6.44	134	5.28	98.6	-	158	114	413	8	79	The slightly dense echo in liver parenchyma
patient 49	2019-03-07	2019-03-11	others	male	45	6.67	238	0.31	22	22	9	46	41	6	63	Fatty liver
patient 50	2019-03-20	2019-03-30	others	male	50	7.43	188	1.46	92.3	16	519	343	216	10	74	Hepatic hemangioma
patient 51	2019-03-22	2019-03-29	retiree	male	61	4.78	164	1.38	88.51	-	141	54	50	12	77	Undetected
patient 52	2019-01-23	2019-02-15	others	female	41	11.08	230	2.5	53.5	-	28	34	36	7	376	Normal liver
patient 53	2019-01-04	2019-01-09	others	female	46	8.99	87	1.63	55.83	8	180	145	149	6	84	Hepatitis
patient 54	2019-01-13	2019-01-18	soldier	female	25	7.04	315	0.79	87.7	12	149	60	249	9	100	Fatty liver
patient 55	2019-02-26	2019-03-06	others	female	68	3.77	91	2.53	103.4	29	210	209	96	12	65	Hepatomegaly

## Sheet: Sheet2
Patient	In-patient date	Out-patient date	Occupation	Gender	Age	White cell count (109/L)	Blood platelet count (109/L)	Procalcitonin (ng/ml)	C-reactive protein (mg/L)	ESR (mm/h)	ALT (U/L)	AST (U/L)	CK (U/L)	CK-MB (U/L)	Creatinine (μmmol/L)	Liver ultrasonography image
1	2018-11-26	2018-12-20	other	female	66	6.7	177	1.32	122.29	59	163	123	57	19	92	Hepatomegaly
2	2018-11-27	2018-12-10	other	male	45	7.22	103	1.33	27.16	31	52	32	376	33.1	60	Fatty liver
3	2018-11-26	2018-12-02	other	male	17	5.75	145	1.38	84.7	21	172	132	44	19	55	Hepatic cyst
4	2018-12-02	2018-12-18	other	male	29	7.22	104	1.32	27.16	17	72	12	826	11	66	Undetected
5	2018-11-28	2018-12-21	other	male	61	3.75	114	1.33	84.7	25	178	152	74	4.9	56	Undetected
6	2018-10-30	2019-03-07	other	male	75	5.14	128	1.38	27.16	37	50	32	876	34.6	34	Normal liver
7	2018-11-07	2018-12-21	other	female	87	8.15	432	1.38	122.29	-	163	123	50	11	67	Normal liver
8	2018-12-04	2018-12-11	other	female	45	8.23	105	0.8	27.16	37	15	12	76	12	80	Normal liver
9	2018-11-30	2019-01-13	other	male	54	8.36	277	1.42	84.7	-	178	152	74	4.6	54	Normal liver
10	2018-11-27	2019-01-10	other	male	24	6.39	193	1.03	27.16	137	51	32	806	15	34	Normal liver
11	NA	NA	staff member	male	26	5.24	177	0.45	122.29	69	63	123	50	11	34	Normal liver
12	2018-12-11	2018-12-16	other	male	29	6.17	193	1.03	27.16	37	56	32	76	14.5	45	Normal liver
13	2018-12-11	2018-12-19	other	male	50	7.22	140	1.65	84.7	22	77	53	74	9.7	85	Normal liver
14	2018-12-12	2018-12-26	other	female	68	6.7	177	0.45	122.29	69	111	101	50	11	45	Hepatomegaly
15	2018-12-13	2018-12-28	other	male	35	7.22	193	1.03	27.16	23	44	32	876	15	56	Fatty liver
16	2018-12-12	2018-12-19	other	male	53	5.75	140	1.65	84.7	25	108	152	74	9	33	Hepatic cyst
17	2018-12-12	2018-12-24	other	male	51	6.64	194	5.8	18.93	32	40	43	88	-	67	The slightly dense echo in liver parenchyma
18	2018-12-14	2018-12-19	other	male	52	4.75	164	10.53	149	16	23	14	31	3	114	Normal liver
19	2018-12-15	2018-12-22	other	male	62	8	118	1.45	185.6	-	21	15	1057	17	86	Undetected
20	2018-12-07	2018-12-31	other	male	61	7.22	432	0.16	2	20	31	27	338	3.9	67	Fatty liver
21	2018-12-10	2019-01-07	other	female	68	5.75	105	0.71	111.87	16	160	118	212	5	78	Fatty liver
22	2018-11-29	2018-12-22	other	male	93	5.64	277	0.77	123.39	29	12	136	214	13	81	Fatty liver
23	2018-12-23	2018-12-24	other	male	41	4.23	193	1.03	27.16	37	50	32	25	7	101	Fatty liver
24	2018-12-21	2019-01-07	other	male	27	5.72	140	1.68	84.7	25	78	152	152	3.2	78	Normal liver
25	2018-12-25	2019-01-04	other	female	59	5.64	194	0.8	18.93	34	44	43	68	6	100	Fatty liver
26	2018-11-30	2019-01-13	other	male	54	2.53	156	1.71	108.69	25	81	38	181	3.2	76	Normal liver
27	2018-12-10	2018-12-29	other	male	49	5.63	103	2.07	50.08	25	25	23	65	3.2	75	Fatty liver
28	2018-12-07	2019-02-25	other	female	27	4.05	130	0.2	59.8	23	26	22	509	18	98	Fatty liver
29	2018-12-06	2018-12-29	other	female	70	6.48	122	1.67	-	26	78	71	118	2.9	12	Fatty liver
30	2018-12-29	2019-01-17	other	male	52	5.12	119	1.48	-	-	51	34	-	-	113	Normal liver
31	2019-01-02	2019-01-16	other	male	69	7.15	186	1.13	110.4	66	107	86	189	3.3	45	Fatty liver
32	2019-03-14	2019-03-18	other	male	32	3.89	133	1.19	83.9	-	63	141	69	2.9	88	Hepatic cyst
33	2018-12-31	2019-01-14	staff member	female	26	3.58	151	0.67	31	23	75	60	309	-	49	Hepatolithiasis of right lobe
34	2019-01-05	2019-01-11	staff member	male	24	5.56	217	0.85	58.4	7	44	23	156	12	45	Fatty liver
35	2019-01-05	2019-01-23	other	female	75	4.25	197	1.32	81.02	27	76	74	126	13	113	Undetected
36	2019-01-07	2019-02-01	other	male	49	4.03	177	0.8	63.3	23	97	74	77	3.1	98	Fatty liver
37	2019-01-07	2019-01-15	other	male	42	5.18	140	3.25	121.07	32	169	157	330	3.7	56	Undetected
38	2019-01-07	2019-01-10	other	male	60	3.07	126	<0.1	12.1	12	49	42	231	13	79	Hepatic hemangioma
39	2019-01-08	2019-01-11	other	male	31	3.28	123	0.54	65.1	28	89	46	128	3.2	87	Normal liver
40	2019-01-10	2019-01-22	other	male	40	9.01	269	0.66	20.05	-	155	63	-	-	123	The dense echo in liver parenchyma, hepatomegaly
41	2019-01-10	2019-01-14	other	male	29	5.19	100	1	47.4	13	77	82	122	15	86	Normal liver
42	2018-12-07	2019-02-25	other	female	27	5.56	173	0.22	54.9	52	64	29	-	-	67	Undetected
43	2019-01-13	2019-01-16	civil servant	male	37	5.78	90	0.88	52	12	73	65	212	5.6	93	Normal liver
44	2019-01-11	2019-01-23	other	male	14	6.94	115	1.18	209.8	28	67	241	780	13	107	Hepatic hemangioma
45	2019-01-08	2019-01-18	other	female	35	5.01	143	1.1	23.96	12	133	121	83	10	90	Hepatitis
46	2019-01-10	2019-01-23	other	female	32	2.97	133	0.95	60.9	17	123	102	913	14	81	Hepatic cyst
47	2019-01-14	2019-01-22	self-employed people	male	70	6.37	143	0.69	112.4	27	76	56	60	3.3	71	Fatty liver
48	2019-01-14	2019-01-27	staff member	female	24	10.8	173	5.85	113.3	-	26	41	57	10	57	Normal liver
49	2019-01-15	2019-01-19	staff member	female	24	7.29	187	1.93	117.69	45	148	92	353	11	91	Fatty liver
50	2018-12-19	2019-01-28	other	male	58	6.44	134	5.28	98.6	-	158	114	413	2.3	79	The slightly dense echo in liver parenchyma
51	2019-01-14	2019-01-21	other	male	44	6.67	238	0.31	22	22	29	46	41	3.1	63	Fatty liver
52	2019-01-13	2019-01-18	other	male	21	1.43	188	1.46	92.3	16	319	212	216	10	74	Hepatic hemangioma
53	2019-01-16	2019-01-30	other	male	16	4.78	164	1.38	88.51	-	141	54	50	12	77	Undetected
54	2019-01-17	2019-02-12	other	male	59	11.08	230	2.5	53.5	-	29	34	36	4.2	376	Normal liver
55	2018-12-24	2019-03-01	other	male	74	8.99	87	1.63	55.83	7	144	145	149	6	84	Hepatitis
56	2018-12-31	2019-01-14	other	female	26	7.04	315	0.79	87.7	34	149	60	249	4.2	100	Fatty liver
57	2019-01-18	2019-01-29	other	male	60	1.77	91	2.53	103.4	29	312	209	96	12	65	Hepatomegaly
58	2019-01-19	2019-01-23	other	male	27	4.12	112	5	33	34	251	222	913	14	81	Normal liver
59	2019-01-15	2019-02-22	other	male	35	5.21	231	0.4	45	12	68	55	85	12	11	Normal liver
60	2019-01-08	2019-02-03	other	male	55	11.08	431	0,50	23	60	44	41	57	10	57	Normal liver
61	2019-01-20	2019-01-23	other	male	40	8.99	229	0,28	78	39	148	92	353	3.5	91	Undetected
62	2019-01-02	2019-01-11	other	male	55	7.04	129	1.68	67	-	58	44	413	4.1	79	Normal liver
63	2019-01-19	2019-01-25	other	female	48	3.77	188	0.42	89	22	39	46	41	3.5	63	Normal liver
64	2019-01-19	2019-02-10	other	male	48	3.02	64	1.03	209.8	16	33	19	216	10	74	Undetected
65	2019-01-18	2019-01-20	other	male	49	11.08	532	0.8	60.9	-	28	34	36	4.7	376	Normal liver
66	2019-01-22	2019-01-28	other	male	36	8.99	115	10.43	14.6	8	80	145	149	6	84	Normal liver
67	2019-01-22	2019-01-25	other	female	31	17.04	267	1.43	112.4	12	44	60	249	9	100	Normal liver
68	2019-01-22	2019-01-25	staff member	male	25	3.77	103	0.16	113.3	23	37	27	96	17	65	Normal liver
69	2019-01-19	2019-01-25	other	male	50	5.01	190	0.71	117.69	-	251	222	913	14	81	Undetected
70	2019-01-25	2019-01-30	other	male	27	12.97	194	0.77	33	12	68	55	85	12	11	Normal liver
71	2019-01-14	2019-03-11	other	female	21	6.37	193	1.42	37	60	22	12	57	3.5	57	Normal liver
72	2019-01-30	2019-02-27	other	male	67	10.8	140	1.03	23	39	148	92	353	11	91	Normal liver
73	2019-02-16	2019-02-23	staff member	male	25	7.29	194	1.68	78	29	210	209	96	12	65	Normal liver
74	2019-02-28	2019-03-31	other	female	87	6.44	123	1.68	67	23	51	34	913	14	81	Normal liver
75	2019-02-09	2019-03-22	other	male	49	6.67	431	0.8	89	12	68	55	85	12	11	Normal liver
76	2019-02-11	2019-05-27	other	female	40	7.43	229	1.42	209.8	27	76	56	60	4.1	71	Normal liver
77	2019-03-04	2019-03-11	self-employed people	male	48	11.08	129	1.03	23.96	60	34	41	57	10	57	Normal liver
78	2019-02-22	2019-03-20	other	male	32	8.99	88	0.42	60.9	22	19	46	41	4.8	63	Normal liver
79	2019-03-03	2019-03-14	other	male	48	17.04	234	1.03	14.6	16	67	34	216	3.6	74	Undetected
80	2019-03-04	2019-03-14	other	female	29	3.77	59	1.68	112.4	-	141	54	50	12	77	Normal liver
81	2019-03-06	2019-03-18	other	male	52	14.1	432	0.42	113.3	-	28	34	36	4.6	376	Normal liver
82	2019-03-09	2019-03-12	other	male	47	5.2	105	1.03	117.69	17	57	45	149	5	84	Normal liver
83	2019-03-11	2019-03-18	other	male	51	5.1	277	1.68	55.83	12	149	60	249	5.9	100	Normal liver
84	2019-03-09	2019-04-01	other	male	83	7.5	193	0.8	87.7	29	44	27	96	12	65	Normal liver
85	2019-03-06	2019-03-20	other	female	63	5.75	193	10.43	103.4	7	52	33	913	14	81	Normal liver
86	2019-03-06	2019-04-09	other	female	41	5.64	140	1.43	33	12	68	55	85	2.8	11	Normal liver
87	2019-03-09	2019-04-08	other	male	19	8.75	194	0.16	45	27	76	56	60	5.7	71	Normal liver
88	2019-02-19	2019-03-26	other	female	59	8		0.71	37	60	26	41	57	10	56	Normal liver
89	2019-03-06	2019-03-20	other	male	34	8.36	193	0.77	23	39	109	72	353	11	91	Normal liver
90	2019-03-05	2019-03-25	other	female	51	6.44	194	0.3	67	7	251	222	913	8.5	81	Normal liver
91	2019-02-25	2019-03-21	other	male	46	6.67	123	0.55	89	-	127	34	41	57	22	Normal liver
92	2019-03-18	2019-04-08	other	female	27	7.43	431	11	209.8	60	29	41	57	10	57	Normal liver
93	2019-03-06	2019-06-18	other	male	49	11.08	229	1.03	23.96	39	48	34	353	12.5	54	Normal liver
94	2019-02-19	2019-03-26	other	female	21	8.99	129	1.68	60.9	-	158	114	413	4.7	79	Normal liver
95	2019-01-27	2019-03-31	civil servant	male	30	7.04	88	0.8	14.6	45	23	12	41	4.6	63	Normal liver
96	2019-03-01	2019-04-22	other	male	50	3.77	234	1.71	112.4	16	65	45	216	10	45	Normal liver
97	2019-02-28	2019-04-01	other	male	46	4.1	151	2.07	113.3	-	141	54	50	23.5	77	Normal liver
98	2019-03-15	2019-03-26	driver	female	61	5.2	217	0.2	117.69	-	68	34	36	5	376	Normal liver
99	2019-03-25	2019-03-27	other	female	56	5.63	197	1.67	33	12	56	60	249	9	100	Normal liver
100	2019-03-24	2019-03-30	other	male	40	4.05	177	0.67	45	29	33	29	96	12	65	Normal liver
101	2019-03-16	2019-04-01	other	male	34	6.48	140	1.48	37	34	251	222	913	14	81	Normal liver
102	2019-03-16	2019-05-16	other	male	67	4.21	126	1.13	23	12	68	55	85	12	11	Normal liver
103	2019-03-24	2019-04-10	civil servant	male	66	5.77	200	1.19	89	23	148	92	353	11	91	Normal liver
104	2019-03-22	2019-04-13	other	female	57	5.61	143	0.67	209.8	29	226	29	96	12	45	Normal liver
105	2019-03-23	2019-03-29	other	female	56	8.05	90	0.85	23.96	23	56	34	913	14	81	Normal liver
106	2019-03-22	2019-03-25	other	male	26	8.12	145	1.32	113.3	12	68	55	85	12	11	Hepatic hemangioma
107	2019-02-14	2019-04-09	other	male	32	8.36	153	0.8	117.69	43	76	56	60	1.4	71	Normal liver
108	2019-03-26	2019-04-03	other	female	56	6.39	153	3.25	33	60	55	41	57	6.8	45	Normal liver
109	2018-11-29	2018-12-06	self-employed people	female	26	6.44	119	<0.1	45	22	39	46	41	5.8	63	Normal liver
110	2018-11-29	2018-12-07	other	female	48	6.67	154	0.54	37	34	56	45	216	10	74	Hepatic hemangioma
111	2018-11-28	2018-12-10	other	male	36	7.43	123	0.66	23	-	141	54	50	12	34	Normal liver
112	2018-11-20	2019-01-08	other	male	65	11.08	431	1	78	-	28	34	36	4.9	23	Normal liver
113	2018-11-27	2018-12-07	other	male	41	8.99	229	0.22	67	34	180	145	149	7.8	84	Normal liver
114	2018-12-01	2018-12-11	other	male	50	7.04	129	0.88	89	23	149	60	249	8.9	66	Normal liver
115	2018-11-30	2018-12-07	other	female	40	3.77	88	1.18	209.8	29	210	209	96	12	65	Normal liver
116	2018-12-03	2018-12-07	other	male	62	4.1	234	2.3	23.96	34	251	222	913	14	81	Normal liver
117	2018-12-04	2018-12-12	other	male	40	5.2	151	2.07	60.9	12	68	55	85	12	44	Fatty liver
118	2018-12-03	2018-12-20	civil servant	male	52	5.63	217	0.2	89	27	76	56	60	8.9	32	Normal liver
119	2018-11-26	2019-01-05	other	male	55	4.05	197	1.67	209.8	60	134	41	57	6.8	57	Normal liver
120	2018-12-04	2018-12-12	other	male	41	6.48	177	0.67	23.96	39	45	34	353	11	91	Normal liver
121	2018-12-01	2018-12-06	other	male	45	4.23	140	1.48	60.9	29	34	39	96	12	23	Normal liver
122	2018-12-04	2018-12-10	other	male	75	5.72	126	1.13	14.6	34	251	222	913	14	81	Normal liver
123	2018-12-03	2018-12-13	other	female	54	7.85	123	0.12	112.4	113.3	60	6	41	57	10	Normal liver
124	2018-11-20	2019-01-08	driver	male	46	5.63	269	0.45	113.3	60	45	41	57	10	57	Normal liver
125	2018-12-05	2018-12-12	other	male	41	4.05	100	1.19	117.69	39	56	43	353	11	91	Fatty liver
126	2018-12-08	2018-12-11	other	female	16	6.48	173	0.67	33	-	158	114	413	8.9	54	The slightly dense echo in liver parenchyma
127	2018-11-17	2018-12-13	technician	female	37	4.23	90	0.85	45	32	28	46	41	7.8	34	Fatty liver
128	2018-12-05	2018-12-24	other	male	49	5.72	215	1.32	37	16	34	23	216	10	45	Hepatic hemangioma
129	2018-12-07	2018-12-19	other	male	47	7.85	143	0.8	23	-	141	54	50	12	43	Undetected
130	2018-12-04	2018-12-12	civil servant	male	67	5.75	233	3.25	78	-	28	34	36	7.7	23	Normal liver
131	2018-12-08	2018-12-19	other	male	66	5.64	119	<0.1	67	60	28	41	57	10	546	Normal liver
132	2018-11-26	2019-01-05	other	male	55	8.05	243	0.54	89	39	45	35	353	11	91	Fatty liver
133	2018-12-11	2018-12-19	other	male	41	3.54	173	0.66	209.8	-	128	76	413	8	67	The slightly dense echo in liver parenchyma
134	2018-12-11	2018-12-14	other	female	51	18.36	187	1	54.9	23	49	30	41	8.5	78	Fatty liver
135	2018-12-03	2018-12-18	other	female	46	6.39	134	0.22	52	16	56	28	216	6.8	78	Hepatic hemangioma
136	2018-12-11	2018-12-28	other	male	26	6.44	431	0.88	209.8	-	54	34	50	12	67	Undetected
137	20181208	20181219	civil servant	male	37	6.67	229	1.18	65.1	-	45	34	36	5.7	55	Normal liver
138	2018-12-16	2018-12-22	other	female	50	7.43	129	2.3	20.05	-	154	63	-	-	102	The dense echo in liver parenchyma, hepatomegaly
139	2018-12-10	2018-12-20	other	male	59	11.08	88	0.8	47.4	13	117	82	122	15	45	Normal liver
140	2018-12-13	2018-12-21	other	female	73	13.77	234	1.42	54.9	52	34	29	-	-	67	Undetected
141	2018-12-11	2018-12-17	other	female	61	5.01	59	1.03	52	12	103	65	212	9	88	Normal liver
142	2018-12-23	2018-12-20	other	male	62	2.97	432	0.42	209.8	28	359	241	780	13	12	Hepatic hemangioma
143	2018-12-08	2018-12-26	other	female	34	4.51	105	1.03	23.96	23	34	54	83	10	23	Hepatitis
144	2018-12-09	2018-12-25	civil servant	male	48	6.37	277	1.68	60.9	17	251	222	913	14	129	Hepatic cyst
145	2018-12-08	2018-12-21	other	male	20	10.8	93	0.42	14.6	12	68	55	85	12	44	Normal liver
146	2018-12-12	2018-12-19	other	male	46	17.29	93	1.03	112.4	27	76	56	60	8.2	71	Fatty liver
147	2018-12-14	2018-12-30	staff member	female	24	6.14	40	1.68	113.3	60	27	22	57	10	57	Normal liver
148	2018-12-16	2018-12-21	other	male	63	26.67	194	0.8	117.69	39	148	92	353	3.6	110	Fatty liver
149	2018-12-18	2019-01-10	other	male	46	7.33		10.43	98.6	-	158	114	413	6.9	79	The slightly dense echo in liver parenchyma
150	2018-12-16	2019-01-05	civil servant	male	71	11.18	193	1.43	22	34	79	26	41	4.7	63	Fatty liver
151	2018-12-16	2019-01-05	other	female	64	8.99	240	0.16	92.3	23	39	22	216	3.6	34	Hepatic hemangioma
152	2018-12-19	2019-01-21	other	female	64	7.14	294	0.71	88.51	-	11	54	50	11	56	Undetected
153	2018-12-17	2018-12-27	other	male	67	3.17	223	0.77	53.5	-	44	34	36	67.8	78	Normal liver
154	2018-12-16	2018-12-27	other	female	65	4.17	631	1.31	55.83	18	39	15	149	6	78	Hepatitis
155	2018-12-19	2018-12-27	other	female	36	5.29	229	0.3	87.7	12	65	20	249	66.7	87	Fatty liver
156	2018-12-14	2018-01-07	other	female	23	7.5	88	11	89	45	33	32	78	23.6	98	Hepatitis
157	2018-12-25	2019-01-24	other	male	74	5.75	234	1.03	209.8	12	33	11	66	18	67	Normal liver
158	2018-12-17	2018-12-27	other	male	40	5.64	151	1.68	23.96	45	45	14	69	23	45	Normal liver
159	2018-12-25	2019-01-07	staff member	female	25	6.77	217	0.8	60.9	56	72	29	71	8.9	35	Hepatitis
160	2018-12-17	2019-01-05	other	male	78	7.03	197	1.71	14.6	34	19	26	41	5.7	66	Fatty liver
161	2018-12-14	2018-12-29	other	female	70	11.08	77	2.07	112.4	16	29	23	216	10	35	Hepatic hemangioma
162	2018-12-25	2018-12-30	other	male	29	8.09	140	0.2	113.3	-	56	54	56	12	77	Undetected
163	2018-12-24	2019-01-02	self-employed people	female	52	7.04	126	1.77	117.69	-	28	34	67	7.7	78	Normal liver
164	2018-12-17	2019-01-02	other	male	49	3.27	123	0.67	33	-	34	23	50	12	56	Undetected
165	2018-12-27	2018-12-30	other	female	76	14.1	269	1.78	45	-	28	34	66	6.8	55	Normal liver
166	2019-01-01	2019-01-11	other	male	74	7.2	100	1.13	37	23	70	45	149	3.5	54	Normal liver
167	2019-12-26	2019-01-08	other	female	54	5.93	173	7.12	23	28	28	23	249	9.2	34	Undetected
168	2018-12-26	2019-01-11	other	female	39	4.95	90	0.45	78	65	22	19	96	23.6	78	Normal liver
169	2019-01-02	2019-01-25	technician	male	55	6.48	115	1.19	67	17	111	22	913	14	57	Undetected
170	2019-01-09	2019-01-14	other	male	54	4.03	143	0.67	89	12	78	55	85	11.7	98	Normal liver
171	2019-01-01	2019-01-23	other	male	44	5.02	133	0.85	209.8	27	46	26	60	4.7	45	Normal liver
172	2018-12-26	2019-01-05	other	male	55	7.85	119	7.32	23.96	56	56	41	57	12.7	24	Fatty liver
173	2018-12-29	2019-01-09	civil servant	female	42	5.77	194	0.87	60.9	43	48	22	353	11	46	Normal liver
174	2018-12-26	2019-01-09	other	male	62	5.61	123	3.75	14.6	56	22	19	96	11.3	78	Normal liver
175	2019-02-07	2019-02-28	other	female	55	8.05	431	7.1	112.4	23	51	22	913	14	23	Normal liver
176	2019-01-20	2019-01-31	other	female	71	8.21	229	0.57	113.3	113.3	26	12	41	57	87	Normal liver
177	2019-01-22	2019-02-02	other	male	41	8.32	129	0.67	117.69	60	21	41	57	10	29	Normal liver
178	2019-01-21	2019-01-31	other	female	34	6.31	88	1.7	55.83	39	108	72	45	23.6	55	Fatty liver
179	2019-01-17	2019-01-29	driver	male	73	6.04	34	0.27	87.7	-	18	14	453	5.7	23	The slightly dense echo in liver parenchyma
180	2019-01-11	2019-01-27	other	male	40	6.07	151	0.87	103.4	22	88	23	41	7.7	45	Fatty liver
181	2019-01-18	2019-01-29	other	male	66	7.03	217	1.17	33	23	59	43	216	11.5	66	Hepatic hemangioma
182	2019-01-23	2019-01-29	other	male	28	11.18	197	2.37	45	-	41	24	50	12	39	Undetected
183	20190123	20190129	other	male	26	8.09	177	2.06	37	-	81	34	36	7.7	45	Normal liver
184	20190121	20190130	civil servant	male	63	7.14	140	0.2	23	23	29	20	249	9	112	Normal liver
185	2019-01-21	2019-01-30	other	male	55	3.07	126	1.67	78	29	20	19	96	12	98	Normal liver
186	2019-01-27	2019-01-31	other	male	63	14.1	123	0.67	67	23	41	22	913	14	67	Undetected
187	2019-01-21	2019-01-25	other	male	63	3.77	119	1.48	89	12	68	55	85	12	87	Normal liver
188	2019-01-21	2019-01-30	other	male	27	4.11	194	1.13	209.8	27	76	56	60	4.7	57	Undetected
189	2019-01-23	2019-01-31	other	male	27	5.12	123	0.12	23.96	60	6	41	57	4.7	65	Normal liver
190	2019-01-22	2019-01-30	other	male	47	7.05	229	1.19	14.6	29	70	39	96	12	45	Normal liver
191	2019-01-15	2019-02-03	civil servant	male	18	4.75	129	0.67	112.4	23	41	20	913	14	66	Normal liver
192	2019-01-16	2019-01-23	other	male	66	8.64	88	0.86	113.3	13	68	55	85	12	67	Normal liver
193	2019-01-11	2019-01-27	other	male	60	5.75	234	1.32	117.69	27	66	36	60	6	77	Normal liver
194	2019-01-12	2019-03-05	other	male	75	8.12	151	0.8	33	60	19	21	57	10	88	Normal liver
195	2019-01-14	2019-01-22	self-employed people	female	31	4.36	431	3.26	45	22	25	16	41	6.6	99	Fatty liver
196	2019-01-11	2019-01-29	other	female	61	6.39	229	<0.1	37	16	29	43	67	7.7	123	Undetected
197	2019-01-11	2019-01-17	driver	female	37	6.44	129	0.54	23	-	21	14	50	11.9	45	Normal liver
198	2019-01-14	2019-01-18	other	male	28	6.67	88	0.66	78	-	28	34	36	5.7	56	Normal liver
199	2019-01-13	2019-02-23	other	female	72	7.09	234	1	67	23	80	45	149	6.3	76	Fatty liver
200	2019-01-11	2019-01-31	other	male	56	11.08	158	0.22	89	12	149	60	249	5.5	23	Normal liver
201	2019-01-15	2019-01-27	other	female	55月	8.99	214	0.88	209.8	43	112	89	96	12	57	Normal liver
202	2019-01-14	2019-01-27	other	female	72	13.07	172	2.3	113.3	12	68	55	85	12	89	Normal liver
203	2019-01-10	2019-01-22	other	female	63	14.1	144	0.22	117.69	27	76	56	60	6.4	99	Undetected
204	2019-01-08	2019-01-18	other	female	35	5.2	122	0.88	33	34	36	41	57	4.5	78	Normal liver
205	2019-01-08	2019-01-16	other	male	31	4.95	111	2.3	37	29	66	19	96	12	67	Undetected
206	2019-01-07	2019-01-12	other	male	72	6.48	191	0.8	23	7	51	22	56	5.9	43	Normal liver
207	2019-03-25	2019-03-28	other	male	52	3.23	128	1.42	78	113.3	60	6	41	57	67	Normal liver
208	2019-01-06	2019-01-15	other	male	28	5.72	431	1.06	67	60	65	41	57	12.5	78	Normal liver
209	2019-03-07	2019-03-28	other	male	56	7.85	229	0.46	89	39	148	92	54	4.3	99	Fatty liver
210	2019-02-04	2019-02-25	other	female	21	5.64	88	1.68	23.96	22	65	46	41	6.7	56	Fatty liver
211	2019-01-02	2019-01-13	other	male	41	3.77	234	0.42	60.9	16	219	98	216	10	76	Hepatic hemangioma
212	2019-11-05	2019-11-09	technician	male	35	9.1	401	1.03	89	-	141	54	50	5.2	66	Undetected
213	2019-01-06	2019-01-16	other	male	53	5.2	229	1.66	209.8	-	28	34	36	5.7	45	Normal liver
214	2018-12-30	2019-01-08	other	male	46	5.63	109	0.86	23.96	34	123	41	57	12.8	57	Normal liver
215	2019-03-19	2019-03-21	other	male	44	6.48	234	1.46	14.6	-	69	114	67	8.7	79	The slightly dense echo in liver parenchyma
216	2019-03-03	2019-03-20	other	male	64	9.23	151	0.66	112.4	22	39	46	41	5.7	99	Fatty liver
217	2019-03-09	2019-03-15	civil servant	female	43	5.72	431	0.76	113.3	16	19	23	216	10	87	Hepatic hemangioma
218	2019-03-17	2019-03-21	other	male	28	7.85	229	0.77	117.69	-	41	24	50	12	56	Undetected
219	2019-03-15	2019-04-02	other	female	72	5.75	129	1.31	33	-	28	34	36	6.3	67	Normal liver
220	2019-03-17	2019-03-27	self-employed people	male	38	5.64	88	0.3	45	-	155	63	-	-	112	The dense echo in liver parenchyma, hepatomegaly
221	2019-03-20	2019-04-01	other	female	33	2.18	51	15	23	52	34	29	-	-	67	Undetected
222	2019-02-26	2019-04-01	other	male	64	8.36	207	1.01	78	12	103	65	212	5.3	93	Normal liver
223	2019-03-19	2019-03-27	other	male	44	6.39	107	1.65	47.4	28	69	41	780	2.3	107	Hepatic hemangioma
224	2019-03-23	2019-04-16	other	male	56	6.44	107	0.8	54.9	23	33	21	83	11.3	90	Hepatitis
225	NA	NA	other	male	55		229	1.75	52	34	71	32	913	3.6	81	Hepatic cyst
226	2019-03-25	2019-04-01	other	male	19	7.43	109	2.05	209.8	12	68	55	85	3.5	11	Normal liver
227	2019-03-25	2019-04-03	other	male	54	11.08	88	0.25	23.96	27	76	56	60	5.8	71	Fatty liver
228	NA	NA	other	male	55		234	1.57	60.9	34	65	41	57	12.7	45	Normal liver
229	2019-03-26	2019-04-08	other	female	28	7.04	59	0.57	14.6	39	78	72	353	4.9	53	Fatty liver
230	2019-03-20	2091-03-29	other	male	51	3.07	432	1.48	112.4	-	108	114	413	3.6	67	The slightly dense echo in liver parenchyma
231	2019-03-20	2019-04-01	other	female	47	4.19	105	5.13	113.3	22	49	46	41	3.2	66	Fatty liver
232	2019-01-07	2019-06-06	other	female	68	3.77	277	5.12	117.69	216	45	343	216	4.6	45	Hepatic hemangioma
233	2019-03-02	2019-03-14	other	male	59	15.2	193	1.59	22	-	28	34	36	4.8	23	Normal liver
234	2019-03-03	2019-03-12	other	male	36		140	0.57	92.3	18	180	145	149	4.5	76	Hepatitis
235	2019-03-03	2019-03-10	other	male	45	17.5	194	1.08	88.51	29	210	209	96	12	65	Normal liver
236	2019-02-27	2019-03-06	civil servant	female	65	5.75		1.03	53.5	17	62	54	93	23.5	81	heptatis
237	NA	NA	other	male	73	5.64	193	0.22	55.83	12	68	55	85	12.1	11	Undetected
238	2019-03-03	2019-03-15	other	male	59	8.75	140	0.35	87.7	27	60	56	160	34.2	71	Normal liver
239	2019-03-03	2019-03-08	other	male	28	8	194	1.29	103.4	60	66	41	57	3.4	57	Normal liver
240	2019-03-06	2019-03-14	other	female	56	8.36	123	0.67	33	22	67	46	41	28	34	Fatty liver
241	2019-02-15	2019-04-19	other	female	55	6.39	131	0.85	45	16	65	47	216	10	74	Normal liver
242	2019-02-24	2019-04-24	other	male	54	5.44	329	1.32	37	-	141	54	50	12	77	Undetected
243	2019-03-04	2019-07-28	civil servant	female	72	6.67	109	0.8	23	-	28	34	36	17	376	Normal liver
244	2019-03-08	2019-03-28	other	female	61	7.43	88	3.25	78	8	180	145	149	26	84	Undetected
245	2019-03-04	2019-03-13	other	male	56	4.1	234	<0.1	67	12	149	60	98	87	234	Undetected
246	2019-03-06	2019-03-11	other	male	57	3.77	151	1.54	89	29	210	209	96	12	45	Normal liver
247	2019-03-04	2019-03-22	other	male	17	4.1	217	7.66	209.8	7	251	222	623	23.2	88	Normal liver
248	2019-03-07	2019-04-28	other	male	61	5.2	197	2.12	23.96	12	68	55	85	11	67	Undetected
249	2019-03-11	2019-03-22	other	female	55	6.78	277	0.12	60.9	27	76	56	60	23.1	65	heptatis
250	2019-02-19	2019-03-30	other	male	30	7.5	140	0.98	14.6	60	36	41	57	34.2	45	Normal liver
251	2019-03-06	2019-03-20	other	male	43	5.75	326	1.08	112.4	39	148	92	253	3.7	99	Normal liver
252	2019-03-10	2019-03-29	other	female	62	15.64	123	3.3	103.3	29	210	209	96	11.2	56	Normal liver
253	2019-03-14	2019-03-20	other	male	60	8.75	169	0.22	107.69	7	51	34	813	12.9	22	Fatty liver
254	2019-02-01	2019-03-20	driver	male	47	4.08	100	0.18	30	113.3	60	6	41	67.9	76	Normal liver
255	2019-03-11	2019-03-26	other	female	67	6.44	73	1.18	45	60	34	41	57	11.2	45	Normal liver
256	2019-03-14	2019-03-23	other	male	66	6.67	190	12.3	37	39	148	92	353	21.6	67	Normal liver
257	2019-03-04	2019-03-19	other	male	58	11.43	215	0.8	213	-	158	114	403	7.8	66	The slightly dense echo in liver parenchyma
258	2019-03-11	2019-03-23	other	male	23	11.08	443	2.42	178	22	49	35	41	5.7	87	Fatty liver
259	2019-03-15	2019-05-07	other	male	30	8.99	333	1.03	167	16	43	21	206	11.1	44	Hepatic hemangioma
260	2019-03-05	2019-03-25	other	male	46	4.04	119	0.91	80	-	141	54	20	11.5	56	Undetected
261	2019-03-06	2019-06-18	technician	female	21	4.1	223	0.42	123.96	12	49	60	49	29	71	Normal liver
262	2019-03-17	2019-03-25	other	male	46	3.57	412	1.61	61.9	29	210	209	96	34.7	44	Normal liver
263	2019-03-02	2019-03-20	other	male	59	4.45	229	<0.01	11.6	7	51	12	63	14	28	Normal liver
264	2019-01-30	2019-02-02	other	male	36	3.2	229	2.53	112.4	12	168	55	85	12.8	56	Normal liver
