# Supplementary material for: The epidemic of Q fever in 2018 to 2019 in Zhuhai city of China determined by metagenomic next-generation sequencing
Source: PLoS Negl Trop Dis. 2021 Jul 15;15(7):e0009520. doi: 10.1371/journal.pntd.0009520 (PMC8282036; doi:10.1371/journal.pntd.0009520)
Supplement: S2 Table — (XLSX) [file pntd.0009520.s003.xlsx]

## Sheet: Sheet1
sample source	sample number	Phase I IgG titers	Phase II IgG titers		sample source	sample number	Phase I IgG titers	Phase II IgG titers
goat	1	<25	<25		cattle	1	<25	<25
goat	2	<25	<25		cattle	2	<25	<25
goat	3	<25	<25		cattle	3	<25	<25
goat	4	<25	<25		cattle	4	<25	<25
goat	5	<25	>100		cattle	5	<25	<25
goat	6	<25	<25		cattle	6	<25	>100
goat	7	>100	<25		cattle	7	<25	<25
goat	8	<25	<25		cattle	8	<25	<25
goat	9	<25	>100		cattle	9	<25	<25
goat	10	<25	<25		cattle	10	<25	<25
goat	11	<25	<25		cattle	11	>100	<25
goat	12	<25	>100		cattle	12	>100	<25
goat	13	<25	<25		cattle	13	<25	>100
goat	14	<25	<25		cattle	14	<25	<25
goat	15	<25	<25		cattle	15	<25	<25
goat	16	<25	<25		cattle	16	<25	<25
goat	17	>100	>100		cattle	17	>100	<25
goat	18	>100	<25		cattle	18	<25	<25
goat	19	<25	<25		cattle	19	<25	>100
goat	20	<25	<25		cattle	20	<25	>100
goat	21	<25	<25		cattle	21	<25	<25
goat	22	<25	<25		cattle	22	<25	<25
goat	23	<25	<25		cattle	23	<25	<25
goat	24	<25	<25		cattle	24	<25	>100
goat	25	<25	<25		cattle	25	<25	>100
goat	26	<25	<25		cattle	26	<25	>100
goat	27	<25	<25		cattle	27	<25	>100
goat	28	<25	<25		cattle	28	<25	>100
goat	29	<25	<25		cattle	29	<25	<25
goat	30	>100	<25		cattle	30	<25	<25
goat	31	<25	<25		cattle	31	<25	>100
goat	32	<25	<25		cattle	32	<25	<25
goat	33	>100	>100		cattle	33	<25	<25
goat	34	>100	>100		cattle	34	<25	>100
goat	35	>100	<25		cattle	35	>100	<25
goat	36	<25	<25		cattle	36	<25	<25
goat	37	<25	<25		cattle	37	<25	<25
goat	38	<25	<25		cattle	38	<25	<25
goat	39	>100	<25		cattle	39	<25	<25
goat	40	>100	<25		cattle	40	<25	<25
goat	41	<25	<25		cattle	41	<25	<25
goat	42	>100	<25		cattle	42	<25	<25
goat	43	<25	<25		cattle	43	<25	<25
goat	44	<25	<25		cattle	44	<25	<25
goat	45	<25	<25		cattle	45	<25	<25
goat	46	<25	<25		cattle	46	<25	<25
goat	47	<25	<25		cattle	47	<25	<25
goat	48	<25	<25		cattle	48	>100	<25
goat	49	<25	<25		cattle	49	<25	<25
goat	50	<25	<25		cattle	50	<25	<25
goat	51	<25	<25		cattle	51	<25	<25
goat	52	<25	<25		cattle	52	<25	>100
goat	53	<25	>100		cattle	53	<25	>100
goat	54	<25	<25		cattle	54	<25	<25
goat	55	<25	<25		cattle	55	<25	<25
goat	56	<25	<25		cattle	56	<25	<25
goat	57	<25	<25		cattle	57	<25	<25
goat	58	<25	<25		cattle	58	<25	<25
goat	59	>100	<25		cattle	59	<25	<25
goat	60	<25	<25		cattle	60	<25	<25
goat	61	<25	<25		cattle	61	>100	<25
goat	62	<25	>100		cattle	62	<25	<25
goat	63	<25	<25		cattle	63	>100	<25
goat	64	<25	<25		cattle	64	>100	<25
goat	65	<25	<25		cattle	65	>100	<25
goat	66	<25	<25		cattle	66	<25	<25
goat	67	<25	<25		cattle	67	<25	<25
goat	68	<25	>100		cattle	68	>100	<25
goat	69	<25	<25		cattle	69	<25	<25
goat	70	<25	<25		cattle	70	<25	<25
goat	71	<25	<25		cattle	71	>100	<25
goat	72	<25	<25		cattle	72	<25	<25
goat	73	>100	>100		cattle	73	>100	>100
goat	74	<25	<25		cattle	74	<25	<25
goat	75	<25	>100		cattle	75	<25	<25
goat	76	>100	<25		cattle	76	<25	<25
goat	77	<25	>100		cattle	77	<25	>100
goat	78	>100	>100		cattle	78	<25	<25
goat	79	>100	<25		cattle	79	<25	<25
goat	80	>100	<25		cattle	80	<25	<25
goat	81	>100	<25		cattle	81	>100	<25
goat	82	<25	<25		cattle	82	<25	>100
goat	83	>100	<25		cattle	83	<25	>100
goat	84	<25	<25		cattle	84	<25	>100
goat	85	<25	<25		cattle	85	<25	<25
goat	86	<25	>100		cattle	86	>100	<25
goat	87	<25	<25		cattle	87	<25	<25
goat	88	<25	<25		cattle	88	<25	<25
goat	89	<25	<25		cattle	89	>100	>100
goat	90	<25	<25		cattle	90	<25	<25
goat	91	<25	<25		cattle	91	<25	<25
goat	92	<25	<25		cattle	92	<25	<25
goat	93	<25	<25		cattle	93	<25	<25
goat	94	<25	<25		cattle	94	<25	<25
goat	95	<25	>100		cattle	95	<25	<25
goat	96	<25	>100		cattle	96	<25	<25
goat	97	<25	<25		cattle	97	<25	<25
goat	98	<25	<25		cattle	98	<25	<25
goat	99	<25	<25		cattle	99	>100	<25
goat	100	<25	<25		cattle	100	<25	>100
goat	101	<25	<25		cattle	101	<25	<25
goat	102	<25	>100		cattle	102	<25	<25
goat	103	<25	<25		cattle	103	<25	<25
goat	104	<25	<25		cattle	104	<25	<25
goat	105	<25	<25		cattle	105	<25	<25
goat	106	<25	<25		number of positive		16	20
goat	107	>100	>100
goat	108	<25	>100
goat	109	<25	<25
goat	110	>100	<25
goat	111	>100	<25
goat	112	<25	>100
goat	113	<25	<25
number of positive		21	20
